# Supplementary material for: Tracking Dabbing Using Search Query Surveillance: A Case Study in the United States
Source: J Med Internet Res. 2016 Sep 16;18(9):e252. doi: 10.2196/jmir.5802 (PMC5045525; doi:10.2196/jmir.5802)
Supplement: Multimedia Appendix 2 [file jmir_v18i9e252_app2.xls]

## Sheet: Sheet1
State	Raw RSV
Alabama	0
Alaska	0
Arizona	50
Arkansas	0
California	48
Colorado	100
Connecticut	0
Delaware	0
District of Columbia	41
Florida	45
Georgia	45
Hawaii	0
Idaho	0
Illinois	42
Indiana	37
Iowa	40
Kansas	0
Kentucky	0
Louisiana	0
Maine	0
Maryland	0
Massachusetts	44
Michigan	60
Minnesota	41
Mississippi	0
Missouri	45
Montana	0
Nebraska	0
Nevada	53
New Hampshire	0
New Jersey	32
New Mexico	0
New York	35
North Carolina	36
North Dakota	0
Ohio	41
Oklahoma	0
Oregon	47
Pennsylvania	39
Rhode Island	0
South Carolina	54
South Dakota	0
Tennessee	41
Texas	39
Utah	39
Vermont	0
Virginia	20
Washington	91
West Virginia	0
Wisconsin	43
Wyoming	0
